# Supplementary material for: Stress-Driven Production of γ-Aminobutyric Acid Using Non-Conventional Yeast Strains Kluyveromyces marxianus JMY140K and Metschnikowia reukaufii JMY075
Source: J Fungi (Basel). 2024 Dec 31;11(1):20. doi: 10.3390/jof11010020 (PMC11766319; doi:10.3390/jof11010020)
Supplement: Supplementary file 1 [file jof-11-00020-s001.zip]

Archive with 1 entries (1 files):
- jof-3351531-supplementary.pdf
